# Supplementary material for: Unconventional Deformation Behaviours of Nanoscaled High-Entropy Alloys
Source: Entropy (Basel). 2018 Oct 11;20(10):778. doi: 10.3390/e20100778 (PMC7512340; doi:10.3390/e20100778)
Supplement: Supplementary file 1 [file entropy-20-00778-s001.zip]

Archive with 3 entries (3 files):
- entropy-361604-SI.pdf
- Video S1 Nanoditurbances deformation mode in the nanoscaled HEA.mp4
- Video S2 Phase transformation in the nanoscaled HEA.mp4
